# Supplementary material for: Spittlebugs of Mediterranean Olive Groves: Host-Plant Exploitation throughout the Year
Source: Insects. 2020 Feb 18;11(2):130. doi: 10.3390/insects11020130 (PMC7074542; doi:10.3390/insects11020130)
Supplement: Supplementary file 1 [file insects-11-00130-s001.zip › Table S1.ods]

## Sheet: TAB_genera_all
Table S1. No. of Philaenus spumarius nymphs on plant genera and families in Apulia and Liguria olive groves during 2016-2018 sampling campaigns
Host plant		Region
		Apulia				Liguria		Total nymphs per genus	Total nymphs per family
Family	Genus/species	2016	2017	2018		2016	2017
Asteraceae	Picris	1	344			353	291	989	4538
	Sonchus	63	193	76		281	151	764
	Crepis	28	37	6		134	505	710
	Cichorium		13	16		82	332	443
	Bellis					146	270	416
	Hyoseris					132	280	412
	Urospermum	5	39			69	61	174
	Asteraceae spp.					80	76	156
	Taraxacum					40	68	108
	Senecio						84	84
	Calendula	10	1	9		28	33	81
	Erigeron		7	1		3	53	64
	Cirsium	3				2	30	35
	Hieracium					28	6	34
	Centaurea					4	27	31
	Carduus	1					19	20
	Inula						5	5
	Reichardia	3						3
	Tragopogon						3	3
	Centranthus					1	1	2
	Lactuca		1				1	2
	Leontodon			2				2
Fabaceae	Medicago	169	643	184		248	195	1439	2794
	Trifolium	78	276	9		16	12	391
	Onobrychis					79	88	167
	Bituminaria					61	92	153
	Vicia	3	54	4		32	60	153
	Coronilla		18	3		34	76	131
	Lotus	1	15	16		21	60	113
	Lathyrus	2	53	10			3	68
	Melilotus	28	29	1			1	59
	Fabaceae		13			39	6	58
	Cytisus					45		45
	Hippocrepis					5	7	12
	Scorpiurus	4						4
	Securigera						1	1
Apiaceae	Cervaria						192	192	342
	Daucus	6				43	11	60
	Foeniculum			39			5	44
	Scandix	15	3	1				19
	Arrhenatherum						15	15
	Apium					5		5
	Apiaceae spp.					1	2	3
	Tordylium	2		1				3
	Torilis	1						1
Poaceae	Poaceae spp.	30	138	20		27	60	275	298
	Poa					6	1	7
	Anisantha					6		6
	Anthemis	1	2	1				4
	Avena			2				2
	Hordeum					2		2
	Sorghum						2	2
Plantaginaceae	Plantago		1	8		36	168	213	228
	Veronica			1		9	5	15
Euphorbiaceae	Euphorbia	1				13	147	161	190
	Chamaesyce					17		17
	Euphorbiaceae spp.					11		11
	Mercurialis		1					1
Caryophyllaceae	Stellaria						104	104	156
	Cerastium					9	15	24
	Silene						17	17
	Saponaria						10	10
	Sagina						1	1
Rubiaceae	Sherardia	38	42	8				88	135
	Galium			3		5	38	46
	Theligonum						1	1
Geraniaceae	Geranium	2				48	48	98	128
	Erodium	2	20	1			7	30
Cistaceae	Helianthemum					29	67	96	96
Convolvulaceae	Convolvulus	2	24			18	46	90	90
Polygonaceae	Rumex					58	18	76	76
Ranunculaceae	Ranunculus					13	20	33	54
	Clematis					20	1	21
Lamiaceae	Salvia					12	22	34	44
	Mentha						6	6
	Lamiaceae spp.						3	3
	Lamium						1	1
Boraginaceae	Echium					34	6	40	43
	Myosotis					1	2	3
Brassicaceae	Calepina	2				19		21	27
	Diplotaxis						4	4
	Brassicaceae spp.					1		1
	Capsella						1	1
Solanaceae	Solanum						20	20	20
Rosaceae	Potentilla					3	11	14	19
	Sanguisorba					3	2	5
Polygalaceae	Polygala						13	13	13
Primulaceae	Lysimachia		4			5	1	10	10
Valerianaceae	Valerianaceae spp.					10		10	10
Liliaceae	Liliaceae spp.						8	8	8
Araliaceae	Hedera					4		4	4
Hypericaceae	Hypericum						4	4	4
Oxalidaceae	Oxalis					4		4	4
Violaceae	Viola					4		4	4
Asparagaceae	Asparagus						2	2	2
Asparagaceae	Muscari						1	1	1
Papaveraceae	Papaver			2				2	2
Papaveraceae	Fumaria			1				1	1
Amaryllidaceae	Allium					1	1	2	2
Campanulaceae	Campanula						2	2	2
Caprifoliaceae	Scabiosa						2	2	2
Lythraceae	Lythraceae spp.					2		2	2
Malvaceae	Malva		2					2	2
Orobanchaceae	Bellardia		2					2	2
Chenopodiaceae	Chenopodium						1	1	1
Myrtaceae	Myrtus						1	1	1
Rutaceae	Ruta						1	1	1
Rubiaceae	Theligonum						1	1	1
Nymphs not on plants						17		17
